# Supplementary material for: A Novel and Label-Free Chemiluminescence Detection of Zearalenone Based on a Truncated Aptamer Conjugated with a G-Quadruplex DNAzyme
Source: Biosensors (Basel). 2023 Jan 9;13(1):118. doi: 10.3390/bios13010118 (PMC9856370; doi:10.3390/bios13010118)
Supplement: Supplementary file 1 [file biosensors-13-00118-s001.zip]

Archive with 1 entries (1 files):
- biosensors-2117454-supplementary.pdf
